# Supplementary material for: Transcriptome and Functional Analyses Revealed the Carboxylesterase Genes Involved in Pyrethroid Resistance in Anopheles sinensis (Diptera: Culicidae)
Source: Insects. 2025 Sep 5;16(9):938. doi: 10.3390/insects16090938 (PMC12470664; doi:10.3390/insects16090938)
Supplement: Supplementary file 1 [file insects-16-00938-s001.zip]

Archive with 1 entries (1 files):
- insects-3795878-supplementary.pdf
